# Supplementary material for: Adaption of a dermal in vitro method to investigate the uptake of chemicals across amphibian skin
Source: Environ Sci Eur. 2016 Apr 5;28(1):10. doi: 10.1186/s12302-016-0080-y (PMC5044961; doi:10.1186/s12302-016-0080-y)
Supplement: Supplementary file 1 — 10.1186/s12302-016-0080-yPercentages of the applied dose and kinetic parameters of dermal absorption in vitro experiments. Skin samples are listed according to treatment (test compound and storage); Xlf = Xenopus laevis, female; used animals are numbered consecutively (2–7); skin side is described as d = dorsal or v = ventral, first number describes area of skin side (1 = cranial, 2 = caudal) and second number describes if the sample stemmed from the left (= .1) or the right side (= .2) related to the top view of the animal; non-absorbed dose = first and second skin washings + donor chamber extraction, skin = amount recovered from the washed, digested skin; absorbed dose = in receptor medium at exposure end and extraction of receptor chamber; recovery represents the sum of non-absorbed dose, skin content and absorbed dose; maxAR = maximum absorption rate, maxKp = maximum permeability coefficient, calculated as described in Methods; nd = not determined. [file 12302_2016_80_MOESM1_ESM.xlsx]

## Sheet: Tabelle1
test compound	storage	skin site	skin sample	non-absorbed dose [%]	skin [%]	absorbed dose [%]	recovery [%]	maxAR [µg/(cm2*h)]	maxKp [*10-3 cm/h]
caffeine 4 hours	freshly excised	d	Xlf7_d1.1	8.0	nd	72.1	nd	10.5	2.6
			Xlf7_d1.2	5.9	nd	72.5	nd	11.2	2.8
			Xlf7_d2.2	3.0	nd	73.7	nd	13.3	3.3
			Xlf3_d2.1	5.6	17.8	71.0	94.4	13.2	3.1
			Xlf3_d2.2	5.9	23.4	67.9	97.2	12.5	2.9
		v	Xlf7_v1.1	3.8	nd	87.4	nd	17.2	4.3
			Xlf7_v1.2	3.3	nd	85.9	nd	17.5	4.4
			Xlf7_v2.2	3.3	nd	88.1	nd	18.1	4.6
			Xlf3_v2.1	3.0	6.2	88.7	97.9	23.1	5.4
	frozen (-24 ± 2 °C)	d	Xlf2_d1.1	0.9	nd	82.0	nd	20.5	5.1
			Xlf2_d1.2	1.0	nd	86.1	nd	24.5	6.1
			Xlf2_d2.1	0.9	3.2	95.3	99.4	37.5	8.8
			Xlf2_d2.2	1.5	4.9	90.4	96.7	25.3	5.9
			Xlf7_d2.1	2.8	nd	88.3	nd	19.6	4.9
		v	Xlf2_v1.1	1.8	nd	89.0	nd	22.5	5.6
			Xlf2_v1.2	1.9	nd	81.6	nd	21.3	5.3
			Xlf2_v2.1	0.3	nd	90.8	nd	25.6	6.4
			Xlf2_v2.2	0.7	nd	94.1	nd	29.8	7.5
			Xlf7_v2.1	0.0	nd	96.0	nd	35.1	8.8
testosterone 4 hours	freshly excised	d	Xlf4_d1.1	18.2	39.0	33.3	90.5	3.7	0.9
			Xlf4_d2.1	21.6	31.1	40.2	92.9	4.9	1.2
		v	Xlf4_v1.1	24.1	26.7	42.1	93.0	5.1	1.2
			Xlf4_v2.1	21.8	17.4	55.3	94.5	10.4	2.5
	frozen (-24 ± 2 °C)	d	Xlf3_d1	33.5	15.9	42.5	91.9	4.7	1.1
			Xlf4_d1.2	30.0	23.5	38.6	92.1	6.2	1.5
			Xlf4_d2.2	30.4	13.7	49.9	94.0	10.8	2.6
		v	Xlf4_v1.2	47.2	19.2	27.7	94.0	3.4	0.8
			Xlf3_v1.2	37.1	12.2	46.2	95.5	8.5	2.1
			Xlf3_v1.1	34.2	13.6	41.4	89.1	5.4	1.3
			Xlf4_v2.2	56.8	6.4	32.0	95.3	5.7	1.4
testosterone 8 hours	freshly excised	d	Xlf6_d1.1	9.2	18.5	72.8	100.6	4.7	1.2
			Xlf6_d1.2	19.0	14.8	66.6	100.3	5.4	1.4
			Xlf6_d2.2	10.4	16.3	67.5	94.2	5.8	1.5
		v	Xlf6­_v1.2	7.5	14.8	79.8	102.1	6.6	1.7
			Xlf6_v2.2	10.4	7.5	91.0	108.9	11.6	2.9
			Xlf6_v2.1	10.8	5.2	83.7	99.7	17.8	4.5
	frozen (-24 ± 2 °C)	d	Xlf5_d1.2	25.1	10.4	59.7	95.2	5.8	1.5
			Xlf6_d2.1	22.4	10.1	67.7	100.2	7.9	2.0
			Xlf5_d2.2	17.0	7.9	72.1	97.0	8.4	2.1
		v	Xlf6_v1.1	28.0	9.8	59.9	97.7	7.7	2.0
			Xlf5_v1.1	14.9	9.4	75.9	100.2	8.9	2.3
			Xlf5_v2.1	8.1	3.5	89.8	101.4	17.8	4.5
