# Supplementary material for: Adaption of a dermal in vitro method to investigate the uptake of chemicals across amphibian skin
Source: Environ Sci Eur. 2016 Apr 5;28(1):10. doi: 10.1186/s12302-016-0080-y (PMC5044961; doi:10.1186/s12302-016-0080-y)
Supplement: Supplementary file 2 — 10.1186/s12302-016-0080-yCumulative absorbed doses of dermal absorption in vitro experiments. Each skin sample represents one diffusion cell and is listed according to treatment; cumulative absorbed doses found in the receptor fluids of each diffusion cell are listed for each sampling time point; Xlf = Xenopus laevis, female; used animals are numbered consecutively (2-7); skin side is described as d = dorsal or v = ventral, first number describes area of skin side (1 = cranial, 2 = caudal) and second number describes if the sample stemmed from the left (= .1) or the right side (= .2) related to the top view of the animal. [file 12302_2016_80_MOESM2_ESM.xlsx]

## Sheet: Tabelle1
test compound	storage	skin site	time [hours]	cumulative absorbed dose [µg/cm2]
caffeine 4 hours	freshly excised	dorsal		Xlf7_d1.1	Xlf7_d1.2	Xlf7_d2.2	Xlf3_d2.1	Xlf3_d2.2
			0.5	2.1	2.3	2.6	3.1	2.2
			1	7.4	7.9	9.3	9.8	8.5
			2	17.7	18.8	19.3	20.7	18.8
			3	25.0	26.1	27.4	27.5	25.3
			4	28.1	29.2	30.2	29.9	28.6
		ventral		Xlf7_v1.1	Xlf7_v1.2	Xlf7_v2.2	Xlf3_v2.1	-
			0.5	6.6	6.6	9.2	7.9	-
			1	15.2	15.3	18.2	19.5	-
			2	26.4	26.7	27.7	32.2	-
			3	31.7	31.9	32.0	36.7	-
			4	33.1	33.6	33.1	37.6	-
	frozen (-24 ± 2 °C)	dorsal		Xlf2_d1.1	Xlf2_d1.2	Xlf2_d2.1	Xlf2_d2.2	Xlf7_d2.1
			0.5	9.3	12.3	18.8	12.6	9.6
			1	19.5	22.8	30.3	24.3	19.4
			2	29.3	32.8	39.4	35.0	30.1
			3	33.6	37.0	41.5	39.1	34.6
			4	32.7	34.3	40.3	38.4	34.6
		ventral		Xlf2_v1.1	Xlf2_v1.2	Xlf2_v2.1	Xlf2_v2.2	Xlf7_v2.1
			0.5	7.7	9.3	12.8	14.9	17.5
			1	19.0	19.9	25.0	27.0	27.5
			2	31.4	29.3	35.1	38.2	35.3
			3	35.6	31.7	37.4	40.0	37.7
			4	35.5	32.5	36.2	37.5	36.8
testosterone 4 hours	freshly excised	dorsal		Xlf4_d1.1	Xlf4_d2.1	-	-	-
			0.5	0.2	0.5	-	-	-
			1	2.0	2.9	-	-	-
			2	7.5	9.0	-	-	-
			3	10.7	12.7	-	-	-
			4	13.7	16.5	-	-	-
		ventral		Xlf4_v1.1	Xlf4_v2.1	-	-	-
			0.5	0.8	2.5	-	-	-
			1	3.4	7.6	-	-	-
			2	10.4	16.9	-	-	-
			3	13.6	19.8	-	-	-
			4	17.3	22.7	-	-	-
	frozen (-24 ± 2 °C)	dorsal		Xlf3_d1	Xlf4_d1.2	Xlf4_d2.2	-	-
			0.5	1.0	0.9	2.6	-	-
			1	3.4	4.0	8.0	-	-
			2	10.2	9.4	13.0	-	-
			3	13.9	13.6	18.3	-	-
			4	17.4	15.2	19.6	-	-
		ventral		Xlf4_v1.2	Xlf3_v1.2	Xlf3_v1.1	Xlf4_v2.2	-
			0.5	0.5	1.4	0.8	1.9	-
			1	2.2	5.7	3.5	4.7	-
			2	5.8	11.3	10.4	8.1	-
			3	9.0	16.4	14.3	11.0	-
			4	11.1	18.3	17.0	12.8	-
testosterone 8 hours	freshly excised	dorsal		Xlf6_d1.1	Xlf6_d1.2	Xlf6_d2.2	-	-
			0.5	0.8	1.1	1.1	-	-
			1	3.1	3.8	4.0	-	-
			2	5.7	6.4	6.6	-	-
			3	10.7	11.0	12.1	-	-
			4	15.4	14.3	16.4	-	-
			5	18.2	17.4	19.3	-	-
			6	22.0	20.9	22.5	-	-
			7	23.7	22.2	24.3	-	-
			8	24.9	23.3	25.0	-	-
		ventral		Xlf6_v1.2	Xlf6_v2.2	Xlf6_v2.1	-	-
			0.5	1.1	4.3	1.5	-	-
			1	4.4	10.1	10.4	-	-
			2	7.4	13.7	13.4	-	-
			3	12.8	19.6	19.8	-	-
			4	17.1	23.1	24.5	-	-
			5	20.6	25.5	26.5	-	-
			6	24.4	27.3	28.6	-	-
			7	26.0	28.4	29.5	-	-
			8	26.8	28.8	29.9	-	-
	frozen (-24 ± 2 °C)	dorsal		Xlf5_d1.2	Xlf6_d2.1	Xlf5_d2.2	-	-
			0.5	1.3	1.7	2.6	-	-
			1	4.2	5.6	6.8	-	-
			2	10.1	11.6	14.1	-	-
			3	11.0	13.1	16.4	-	-
			4	16.6	18.7	21.6	-	-
			5	18.7	20.3	23.9	-	-
			6	20.7	22.7	24.7	-	-
			7	21.8	24.1	25.9	-	-
			8	23.0	25.2	27.2	-	-
		ventral		Xlf6_v1.1	Xlf5_v1.1	Xlf5_v2.1	-	-
			0.5	1.0	2.0	4.7	-	-
			1	4.8	6.4	13.5	-	-
			2	10.4	13.2	22.6	-	-
			3	11.1	16.1	24.5	-	-
			4	16.4	21.7	29.2	-	-
			5	18.7	23.8	30.6	-	-
			6	20.6	25.0	31.7	-	-
			7	21.9	26.3	32.1	-	-
			8	23.1	27.4	33.1	-	-
