# Supplementary material for: Adaption of a dermal in vitro method to investigate the uptake of chemicals across amphibian skin
Source: Environ Sci Eur. 2016 Apr 5;28(1):10. doi: 10.1186/s12302-016-0080-y (PMC5044961; doi:10.1186/s12302-016-0080-y)
Supplement: Supplementary file 3 — 10.1186/s12302-016-0080-yCharacteristics of skin samples used for dermal absorption in vitro experiments. Skin samples are listed according to treatment (test compound and storage); Xlf = Xenopus laevis, female; used animals are numbered consecutively (2–7); skin side is described as d = dorsal or v = ventral, first number describes area of skin side (1 = cranial, 2 = caudal) and second number describes if the sample stemmed from the left (= .1) or the right side (= .2) related to the top view of the animal; prior to experiments, skin thickness and impedance (multiplied by the skin area) of each skin sample was measured as outlined in “Methods” section. [file 12302_2016_80_MOESM3_ESM.xlsx]

## Sheet: Tabelle1
test compound	storage	animal number	skin origin	skin thickness [µm]	impedance at 100 Hz [Ω*cm2]	exposed skin area [cm2]
caffeine	freshly excised	Xlf7	d1.1	730	1316.5	1.8
		Xlf7	d1.2	727	1172.5	1.8
		Xlf7	d2.2	617	755.8	1.7
		Xlf3	d2.1	430	1032.3	1.9
		Xlf3	d2.2	480	784.9	1.9
		Xlf7	v1.1	543	1191.2	1.9
		Xlf7	v1.2	530	889.4	1.8
		Xlf7	v2.2	467	1369.3	1.9
		Xlf3	v2.1	380	210.8	1.9
	frozen (-24 ± 2 °C)	Xlf2	d1.1	720	-169.8	2.0
		Xlf2	d1.2	690	201.8	1.8
		Xlf2	d2.1	430	309.8	1.9
		Xlf2	d2.2	500	310.3	1.9
		Xlf7	d2.1	717	-71.9	1.8
		Xlf2	v1.1	723	826.5	2.0
		Xlf2	v1.2	643	489.8	1.8
		Xlf2	v2.1	487	674.7	2.0
		Xlf2	v2.2	557	-15.8	1.8
		Xlf7	v2.1	470	-288.6	1.9
testosterone	freshly excised	Xlf6	d1.1	550	632.2	1.8
		Xlf4	d1.1	590	174.6	1.9
		Xlf6	d1.2	637	836.1	1.7
		Xlf6	d2.2	530	375.8	1.7
		Xlf4	d2.1	560	705.7	1.9
		Xlf4	v1.1	590	588.4	1.9
		Xlf6	v1.2	523	341.0	1.8
		Xlf6	v2.2	433	365.5	1.7
		Xlf6	v2.1	450	543.7	1.7
		Xlf4	v2.1	500	394.4	1.9
	frozen (-24 ± 2 °C)	Xlf5	d1.2	813	70.9	1.7
		Xlf3	d1	680	123.7	1.9
		Xlf4	d1.2	690	88.0	1.8
		Xlf4	d2.2	570	-596.0	1.8
		Xlf6	d2.1	730	86.0	1.7
		Xlf5	d2.2	677	58.9	1.8
		Xlf4	v1.2	580	646.2	1.8
		Xlf3	v1.2	470	-10.0	1.9
		Xlf3	v1.1	560	252.8	1.9
		Xlf6	v1.1	620	-144.8	1.7
		Xlf5	v1.1	657	272.3	1.8
		Xlf5	v2.1	497	87.4	1.8
		Xlf4	v2.2	490	366.7	1.8
